# Supplementary material for: Global Whole-Genome Resequencing of Beef Cattle Reveals Characteristic Traits Related Genes in Pinan Cattle
Source: Animals (Basel). 2025 May 31;15(11):1626. doi: 10.3390/ani15111626 (PMC12153678; doi:10.3390/ani15111626)
Supplement: Supplementary file 1 [file animals-15-01626-s001.zip]

Archive with 6 entries (5 files):
- Supplementary Materials/
- Supplementary Materials/FgureS1_Neighbor-joining (NJ) tree of 352 individuals..pdf
- Supplementary Materials/TableS1_Information of all individuals.xlsx
- Supplementary Materials/TableS2_Sequencing depth and alignment information for all individuals.xlsx
- Supplementary Materials/TableS3_Positive selected genes in Pinan cattle population.xlsx
- Supplementary Materials/TableS4_Effects of missense positively selected loci of proteins.xlsx
