# Supplementary material for: Global Whole-Genome Resequencing of Beef Cattle Reveals Characteristic Traits Related Genes in Pinan Cattle
Source: Animals (Basel). 2025 May 31;15(11):1626. doi: 10.3390/ani15111626 (PMC12153678; doi:10.3390/ani15111626)
Supplement: Supplementary file 1 [file animals-15-01626-s001.zip › Supplementary Materials/TableS1_Information of all individuals.xlsx]

## Sheet: Sheet1
Information of all individuals
Population	Breed	Geographical distribution	Examined number	Accession number	Sample number	Gender
Pinan cattle	Pinan	Xinye County, Henan Province	10		pinan2	Male
					pinan3	Male
					pinan4	Male
					pinan5	Male
					pinan7	Male
					pinan8	Male
					pinan11	Male
					pinan20	Male
					pinan21	Male
					pinan24	Male
Native cattle	Kazakh	Xinjiang	9	SRR5507260	Kazakh01	Male
				SRR5507259	Kazakh02	Male
				SRR5507258	Kazakh03	Male
				SRR5507257	Kazakh04	Male
				SRR5507256	Kazakh05	Male
				SRR5507255	Kazakh06	Male
				SRR5507254	Kazakh07	Male
				SRR5507253	Kazakh08	Male
				SRR5507252	Kazakh09	Male
	Tibetan	Xizang	9	SRR5507251	Tibetan01	Male
				SRR5507250	Tibetan02	Male
				SRR5507249	Tibetan03	Male
				SRR5507248	Tibetan04	Male
				SRR5507247	Tibetan05	Male
				SRR5507246	Tibetan06	Male
				SRR5507245	Tibetan07	Male
				SRR5507244	Tibetan08	Male
				SRR5507243	Tibetan09	Male
	Lingnan	Shanxi	8	SRR5507222	Lingnan01	Male
				SRR5507221	Lingnan02	Male
				SRR5507220	Lingnan03	Male
				SRR5507219	Lingnan04	Male
				SRR5507218	Lingnan05	Male
				SRR5507217	Lingnan06	Male
				SRR5507216	Lingnan07	Male
				SRR5507215	Lingnan08	Male
	Wenshan	Yunnan	8	SRR6024561	Wenshan01	Male
				SRR6024562	Wenshan02	Male
				SRR6024569	Wenshan03	Male
				SRR6024570	Wenshan04	Male
				SRR6024577	Wenshan05	Male
				SRR6024578	Wenshan06	Male
				SRR6024575	Wenshan07	Male
				SRR6024576	Wenshan08	Male
	Dianzhong	Yunnan	10	SRR6024567	Dianzhong01	Female
				SRR6024568	Dianzhong02	Female
				SRR6024565	Dianzhong03	Female
				SRR6024566	Dianzhong04	Male
				SRR6024563	Dianzhong05	Female
				SRR6024564	Dianzhong06	Female
				SRR12739619	Dianzhong07	Male
				SRR12739618	Dianzhong08	Male
				SRR12739617	Dianzhong09	Male
				SRR12739616	Dianzhong10	Male
	Xiangxi	Hunan	23	SRR16949978	Xiangxi1	Female
				SRR16949979	Xiangxi2	Female
				SRR16949980	Xiangxi3	Female
				SRR16949981	Xiangxi4	Female
				SRR16949982	Xiangxi5	Female
				SRR16949983	Xiangxi6	Female
				SRR16949984	Xiangxi7	Female
				SRR16949985	Xiangxi8	Male
				SRR16949986	Xiangxi9	Male
				SRR16949987	Xiangxi10	Male
				SRR16949988	Xiangxi11	Female
				SRR16949989	Xiangxi12	Male
				SRR16949990	Xiangxi13	Male
				SRR16949991	Xiangxi14	Female
				SRR16949992	Xiangxi15	Female
				SRR16949993	Xiangxi16	Female
				SRR16949994	Xiangxi17	Female
				SRR16949995	Xiangxi18	Female
				SRR16949996	Xiangxi19	Female
				SRR16949997	Xiangxi20	Female
				SRR16949998	Xiangxi21	Female
				SRR16949999	Xiangxi22	Female
				SRR16950000	Xiangxi23	Female
Foreign cattle	Angus	Aberdeenshire, Scotland, UK	25	SRR1525582	Angus01	Male
				SRR1525583	Angus02	Male
				SRR1525686	Angus03	Male
				SRR1525687	Angus04	Male
				SRR1525688	Angus05	Male
				SRR1355237	Angus06	Male
				SRR1365144	Angus07	Male
				SRR1425124	Angus08	Male
				SRR1365129	Angus09	Male
				SRR1346376	Angus10	Male
				SRR866424	Angus11	Male
				SRR1343174	Angus12	Male
				SRR1346379	Angus13	Male
				SRR1346391	Angus14	Male
				SRR1348573	Angus15	Male
				SRR1348580	Angus16	Male
				SRR1348581	Angus17	Male
				SRR1355244	Angus18	Male
				SRR1355255	Angus19	Male
				SRR1355257	Angus20	Male
				SRR1365132	Angus21	Male
				SRR1425147	Angus22	Male
				SRR1425148	Angus23	Male
				SRR1425149	Angus24	Male
				SRR1425150	Angus25	Male
	RedAngus	Aberdeenshire, Scotland, UK	16	SRR1525580	RedAngus01	Male
				SRR1525581	RedAngus02	Male
				SRR1525600	RedAngus03	Male
				SRR1525613	RedAngus04	Male
				SRR1525614	RedAngus05	Male
				SRR1343172	RedAngus06	Male
				SRR1355239	RedAngus07	Male
				SRR1365103	RedAngus08	Male
				SRR1365113	RedAngus09	Male
				SRR1425153	RedAngus10	Male
				SRR1348588	RedAngus11	Male
				SRR1348591	RedAngus12	Male
				SRR1425145	RedAngus13	Male
				SRR1425146	RedAngus14	Male
				SRR1425152	RedAngus15	Male
				SRR1343170	RedAngus16	Male
	Hereford	Hereford, UK	21	SRR1343160	Hereford01	Male
				SRR1346382	Hereford02	Male
				SRR1346383	Hereford03	Male
				SRR1346385	Hereford04	Male
				SRR1346387	Hereford05	Male
				SRR1365124	Hereford06	Male
				SRR1365126	Hereford07	Male
				SRR1365128	Hereford08	Male
				SRR1365131	Hereford09	Male
				SRR1365137	Hereford10	Male
				SRR1348590	Hereford11	Male
				SRR1365105	Hereford12	Male
				SRR1365107	Hereford13	Male
				SRR1365109	Hereford14	Male
				SRR1365110	Hereford15	Male
				SRR1365111	Hereford16	Male
				SRR1365139	Hereford17	Male
				SRR1462188	Hereford18	Male
				SRR1462189	Hereford19	Male
				SRR1346381	Hereford20	Male
				SRR1346380	Hereford21	Male
	Jersery	Channel Island of Jersey, UK	12	SRR3497161	Jersery01	Male
				SRR3497162	Jersery02	Female
				SRR3497451	Jersery03	Female
				SRR3497462	Jersery04	Male
				SRR3497464	Jersery05	Female
				SRR3497465	Jersery06	Female
				SRR3497466	Jersery07	Male
				SRR3497467	Jersery08	Female
				SRR3497611	Jersery09	Male
				SRR3497613	Jersery10	Female
				SRR2016774	Jersery11	Male
				SRR2016776	Jersery12	Male
	Holstein	De Kooy, North Holland, Holland	45	SRR1346386	Holstein01	Male
				SRR1346390	Holstein02	Male
				SRR1346392	Holstein03	Male
				SRR1348583	Holstein04	Male
				SRR1348592	Holstein05	Male
				SRR1365147	Holstein06	Male
				SRR1425129	Holstein07	Male
				SRR1425133	Holstein08	Male
				SRR1425134	Holstein09	Male
				SRR1425144	Holstein10	Male
				SRR1365101	Holstein11	Male
				SRR1365104	Holstein12	Male
				SRR1365114	Holstein13	Male
				SRR1365115	Holstein14	Male
				SRR1365116	Holstein15	Male
				SRR1365117	Holstein16	Male
				SRR1365118	Holstein17	Male
				SRR1365119	Holstein18	Male
				SRR1365120	Holstein19	Male
				SRR1365121	Holstein20	Male
				SRR1425125	Holstein21	Male
				SRR1425126	Holstein22	Male
				SRR1425127	Holstein23	Male
				SRR1425128	Holstein24	Male
				SRR1425130	Holstein25	Male
				SRR1425131	Holstein26	Male
				SRR1425132	Holstein27	Male
				SRR1425135	Holstein28	Male
				SRR1425136	Holstein29	Male
				SRR1425137	Holstein30	Male
				SRR1425138	Holstein31	Male
				SRR1425139	Holstein32	Male
				SRR1425155	Holstein33	Male
				SRR1425156	Holstein34	Male
				SRR1425157	Holstein35	Male
				SRR1425158	Holstein36	Male
				SRR1425159	Holstein37	Male
				SRR1425160	Holstein38	Male
				SRR1425161	Holstein39	Male
				SRR1425162	Holstein40	Male
				SRR1425163	Holstein41	Male
				SRR1425164	Holstein42	Male
				SRR1425165	Holstein43	Male
				SRR1425166	Holstein44	Male
				SRR1346389	Holstein45	Male
	Charolais	Charolais, France	14	SRR1343167	Charolais01	Male
				SRR1343168	Charolais02	Male
				SRR1343169	Charolais03	Male
				SRR1348571	Charolais04	Male
				SRR1355258	Charolais05	Male
				SRR1365122	Charolais06	Male
				SRR1343173	Charolais07	Male
				SRR1348574	Charolais08	Male
				SRR1348577	Charolais09	Male
				SRR1348578	Charolais10	Male
				SRR1348584	Charolais11	Male
				SRR1355253	Charolais12	Male
				SRR1355254	Charolais13	Male
				SRR1365136	Charolais14	Male
	Gelbvieh	München, Bavaria, Germany	21	SRR1343161	Gelbvieh01	Male
				SRR1343162	Gelbvieh02	Male
				SRR1343164	Gelbvieh03	Male
				SRR1343165	Gelbvieh04	Male
				SRR1343166	Gelbvieh05	Male
				SRR1365112	Gelbvieh06	Male
				SRR1425154	Gelbvieh07	Male
				SRR1355236	Gelbvieh08	Male
				SRR1355240	Gelbvieh09	Male
				SRR1355260	Gelbvieh10	Male
				SRR1346388	Gelbvieh11	Male
				SRR1348575	Gelbvieh12	Male
				SRR1355241	Gelbvieh13	Male
				SRR1355242	Gelbvieh14	Male
				SRR1355243	Gelbvieh15	Male
				SRR1355246	Gelbvieh16	Male
				SRR1355248	Gelbvieh17	Male
				SRR1355249	Gelbvieh18	Male
				SRR1355250	Gelbvieh19	Male
				SRR1355251	Gelbvieh20	Male
				SRR1365138	Gelbvieh21	Male
	Simmental	Geneve, Switzerland	23	SRR1525617	Simmental01	Male
				SRR1525618	Simmental02	Male
				SRR1525619	Simmental03	Male
				SRR1525620	Simmental04	Male
				SRR1525621	Simmental05	Male
				SRR1525700	Simmental06	Male
				SRR1525701	Simmental07	Male
				SRR1525702	Simmental08	Male
				SRR1525703	Simmental09	Male
				SRR1525705	Simmental10	Male
				SRR1525622	Simmental11	Male
				SRR1525623	Simmental12	Male
				SRR1525624	Simmental13	Male
				SRR1525625	Simmental14	Male
				SRR1525626	Simmental15	Male
				SRR1525627	Simmental16	Male
				SRR1525713	Simmental17	Male
				SRR1525714	Simmental18	Male
				SRR1525715	Simmental19	Male
				SRR1525716	Simmental20	Male
				SRR1525717	Simmental21	Male
				SRR1525718	Simmental22	Male
				SRR1525719	Simmental23	Male
	Hanwoo	Chuncheon, Kangwon-do, Korea	18	SRR934415	Hanwoo01	Male
				SRR934417	Hanwoo02	Male
				SRR934418	Hanwoo03	Male
				SRR934419	Hanwoo04	Male
				SRR934432	Hanwoo05	Male
				SRR934433	Hanwoo06	Male
				SRR934434	Hanwoo07	Male
				SRR934435	Hanwoo08	Male
				SRR934436	Hanwoo09	Male
				SRR934437	Hanwoo10	Male
				SRR934395	Hanwoo11	Female
				SRR934397	Hanwoo12	Female
				SRR934398	Hanwoo13	Female
				SRR934400	Hanwoo14	Female
				SRR934401	Hanwoo15	Female
				SRR934402	Hanwoo16	Female
				SRR934403	Hanwoo17	Female
				SRR934404	Hanwoo18	Female
	ShorthornZebu	Uganda (Closest city)	10	ERR320241	ShorthornZebu01	Female
				ERR320244	ShorthornZebu02	Female
				ERR320246	ShorthornZebu03	Female
				ERR320249	ShorthornZebu04	Female
				ERR320252	ShorthornZebu05	Female
				ERR320261	ShorthornZebu06	Female
				ERR320242	ShorthornZebu07	Female
				ERR320253	ShorthornZebu08	Female
				ERR320257	ShorthornZebu09	Female
				ERR320254	ShorthornZebu10	Female
	Ankole	Uganda, Africa	20	ERR320247	Ankole01	Male
				ERR320264	Ankole02	Male
				ERR320245	Ankole03	Female
				ERR320251	Ankole04	Female
				ERR320255	Ankole05	Female
				SRR3656914	Ankole06	Male
				SRR3656915	Ankole07	Female
				SRR3656919	Ankole08	Female
				SRR3656920	Ankole09	Female
				SRR3656921	Ankole10	Female
				SRR3656922	Ankole11	Female
				SRR3656924	Ankole12	Female
				SRR3225527	Ankole13	Female
				SRR3656912	Ankole14	Female
				SRR3656917	Ankole15	Female
				ERR320258	Ankole16	Female
				ERR358484	Ankole17	Female
				ERR320262	Ankole18	Female
				ERR320243	Ankole19	Female
				ERR320248	Ankole20	Male
	Boran	Kenya, Africa	10	SRR3508267	Boran01	Female
				SRR3524756	Boran02	Female
				SRR3524807	Boran03	Female
				SRR3524810	Boran04	Male
				SRR3546725	Boran05	Female
				SRR3546727	Boran06	Female
				SRR3546728	Boran07	Female
				SRR3546729	Boran08	Female
				SRR3546777	Boran09	Female
				SRR3546787	Boran10	Female
	Ndama	Guinea, Africa	10	SRR3693229	NDama01	Female
				SRR3693373	NDama02	Female
				SRR3693375	NDama03	Female
				SRR3693376	NDama04	Female
				SRR3693378	NDama05	Female
				SRR3693379	NDama06	Female
				SRR3693419	NDama07	Female
				SRR3693420	NDama08	Female
				SRR3694478	NDama09	Female
				SRR3694578	NDama10	Female
	Bagaria	Ethiopia,Africa	10	SRR13626465	Bagaria1	Female
				SRR13626466	Bagaria2	Female
				SRR13626493	Bagaria3	Female
				SRR13626494	Bagaria4	Female
				SRR13626496	Bagaria5	Female
				SRR13626467	Bagaria6	Female
				SRR13626468	Bagaria7	Female
				SRR13626469	Bagaria8	Female
				SRR13626495	Bagaria9	Male
				SRR13626497	Bagaria10	Female
	Semien	Ethiopia,Africa	10	SRR13626471	Semien1	Male
				SRR13626473	Semien2	Male
				SRR13626478	Semien3	Female
				SRR13626480	Semien4	Female
				SRR13626481	Semien5	Female
				SRR13626472	Semien6	Female
				SRR13626474	Semien7	Male
				SRR13626475	Semien8	Male
				SRR13626477	Semien9	Male
				SRR13626479	Semien10	Male
	Bale	Ethiopia,Africa	10	SRR13626483	Bale1	Female
				SRR13626484	Bale2	Female
				SRR13626485	Bale3	Female
				SRR13626488	Bale4	Female
				SRR13626489	Bale5	Female
				SRR13626491	Bale6	Female
				SRR13626482	Bale7	Female
				SRR13626486	Bale8	Male
				SRR13626490	Bale9	Female
				SRR13626492	Bale10	Female
