# Supplementary material for: Global Whole-Genome Resequencing of Beef Cattle Reveals Characteristic Traits Related Genes in Pinan Cattle
Source: Animals (Basel). 2025 May 31;15(11):1626. doi: 10.3390/ani15111626 (PMC12153678; doi:10.3390/ani15111626)
Supplement: Supplementary file 1 [file animals-15-01626-s001.zip › Supplementary Materials/TableS2_Sequencing depth and alignment information for all individuals.xlsx]

## Sheet: rate&depth
Sequencing depth and alignment information for all individuals
Sample_ID	Mapping_rate	Depth
pinan2	99.82	38.45
pinan3	99.41	33.4
pinan4	99.74	32.11
pinan5	99.77	32.31
pinan7	99.75	32.72
pinan8	99.73	31.31
pinan11	99.76	28.57
pinan20	99.78	29.43
pinan21	99.79	32.54
pinan24	99.76	30.66
Kazakh01	99.78	13.1075
Kazakh02	99.79	12.177
Kazakh03	99.83	12.7979
Kazakh04	99.84	9.0434
Kazakh05	99.77	12.1421
Kazakh06	99.56	11.0055
Kazakh07	99.81	10.5006
Kazakh08	99.79	11.9489
Kazakh09	99.57	10.3974
Tibetan01	99.78	11.2727
Tibetan02	99.75	11.2969
Tibetan03	99.84	27.06
Tibetan04	99.03	25.36
Tibetan05	99.85	11.3596
Tibetan06	98.45	10.5829
Tibetan07	99.84	11.1905
Tibetan08	99.82	11.4193
Tibetan09	99.84	14.2031
Lingnan01	99.73	11.3906
Lingnan02	99.65	9.0845
Lingnan03	99.62	10.8705
Lingnan04	99.71	10.9088
Lingnan05	99.67	9.5135
Lingnan06	99.61	9.5341
Lingnan07	99.62	11.0094
Lingnan08	99.34	10.7395
Wenshan01	99.6	10.51
Wenshan02	99.41	11.01
Wenshan03	98.6	10.98
Wenshan04	99.68	11.62
Wenshan05	99.67	11.54
Wenshan06	99.7	14.46
Wenshan07	99.63	10.78
Wenshan08	99.72	8.29
Dianzhong01	99.38	9.08
Dianzhong02	99.52	9.15
Dianzhong03	99.34	8.37
Dianzhong04	99.34	8.78
Dianzhong05	99.67	9.76
Dianzhong06	99.66	9.01
Dianzhong07	99.41	10.49
Dianzhong08	99.53	10.23
Dianzhong09	99.57	11.77
Dianzhong10	99.47	11.33
Xiangxi1	99.83	12.84
Xiangxi2	99.85	13.66
Xiangxi3	99.84	13.17
Xiangxi4	99.81	12.17
Xiangxi5	99.82	13.62
Xiangxi6	99.85	13.93
Xiangxi7	99.82	13.26
Xiangxi8	99.5	10.89
Xiangxi9	99.5	12.21
Xiangxi10	99.43	11.47
Xiangxi11	99.82	14.71
Xiangxi12	99.52	11.51
Xiangxi13	99.48	11.94
Xiangxi14	99.85	12.38
Xiangxi15	99.83	12.87
Xiangxi16	99.85	13.82
Xiangxi17	99.83	14.85
Xiangxi18	99.85	14.3
Xiangxi19	99.82	14.61
Xiangxi20	99.88	14.49
Xiangxi21	99.83	14.49
Xiangxi22	99.8	12.28
Xiangxi23	99.88	12.17
Angus01	99.49	7.1351
Angus02	99.51	7.4481
Angus03	99.07	6.6671
Angus04	99.68	6.7015
Angus05	97.15	7.2512
Angus06	99.02	15.1644
Angus07	99.01	17.9102
Angus08	99.12	18.5173
Angus09	98.88	16.923
Angus10	99.21	13.917
Angus11	90.43	12.1137
Angus12	98.89	12.4801
Angus13	98.87	12.3631
Angus14	98.95	11.7443
Angus15	99.05	12.5647
Angus16	98.92	13.0898
Angus17	98.94	12.3007
Angus18	99.6	13.0241
Angus19	98.89	12.8392
Angus20	98.64	12.2961
Angus21	98.49	13.6115
Angus22	98.74	11.9343
Angus23	98.39	12.2584
Angus24	98.31	11.7936
Angus25	98.08	9.8623
RedAngus01	99.41	9.5169
RedAngus02	99.48	7.4507
RedAngus03	99.18	7.0236
RedAngus04	99.38	6.707
RedAngus05	99.26	7.3074
RedAngus06	98.61	14.389
RedAngus07	99.04	15.422
RedAngus08	98.63	16.5724
RedAngus09	98.81	14.9258
RedAngus10	99.42	18.0828
RedAngus11	98.93	11.9553
RedAngus12	99.7	11.4834
RedAngus13	99.1	14.5699
RedAngus14	96.28	13.2936
RedAngus15	98.31	10.0952
RedAngus16	95.59	13.1709
Hereford01	98.01	11.9343
Hereford02	94.77	11.5675
Hereford03	98.59	11.6314
Hereford04	98.68	12.3233
Hereford05	98.9	12.7158
Hereford06	98.95	16.12
Hereford07	99.22	17.3381
Hereford08	99.2	16.397
Hereford09	98.91	16.7542
Hereford10	98.66	14.5426
Hereford11	98.94	14.9355
Hereford12	93.43	11.566
Hereford13	93.46	13.241
Hereford14	98.6	11.6026
Hereford15	98.81	13.4462
Hereford16	97.27	12.0406
Hereford17	98.88	14.5545
Hereford18	97.39	12.4907
Hereford19	97.27	12.4797
Hereford20	98.6	11.577
Hereford21	98.69	12.9732
Jersery01	99.76	15.3341
Jersery02	99.92	16.0554
Jersery03	99.92	13.0205
Jersery04	99.91	13.5636
Jersery05	99.91	12.4352
Jersery06	99.92	14.6924
Jersery07	99.91	15.1433
Jersery08	99.93	16.156
Jersery09	99.81	14.496
Jersery10	99.93	15.9492
Jersery11	99.74	7.7406
Jersery12	99.7	9.8924
Holstein01	99.17	13.2808
Holstein02	99.12	12.7434
Holstein03	98.75	10.4378
Holstein04	99.03	24.3479
Holstein05	99.65	13.7526
Holstein06	98.49	18.4407
Holstein07	99.06	17.1884
Holstein08	98.95	17.2692
Holstein09	99.02	17.0286
Holstein10	99.05	17.1932
Holstein11	98.88	15.4906
Holstein12	99.65	13.0565
Holstein13	97.23	12.7231
Holstein14	98.35	15.1345
Holstein15	99.08	16.0808
Holstein16	99.07	16.3213
Holstein17	99.06	16.5027
Holstein18	98.78	15.5709
Holstein19	98.86	15.175
Holstein20	98.95	15.4784
Holstein21	99.01	16.8007
Holstein22	96.95	16.3149
Holstein23	99	16.9528
Holstein24	98.84	15.8859
Holstein25	98.93	16.6342
Holstein26	98.91	17.3657
Holstein27	98.64	16.4563
Holstein28	98.86	15.956
Holstein29	98.98	16.8226
Holstein30	98.22	12.09
Holstein31	98.51	12.2916
Holstein32	98.1	11.4794
Holstein33	98.97	14.6853
Holstein34	99.22	13.4661
Holstein35	98.71	14.5444
Holstein36	98	14.4113
Holstein37	98.97	14.4162
Holstein38	98.38	11.8969
Holstein39	98.72	14.5805
Holstein40	99	14.5784
Holstein41	99.04	14.5865
Holstein42	98.9	14.5976
Holstein43	99.2	12.2486
Holstein44	99.68	14.1601
Holstein45	99.12	12.4423
Charolais01	96.55	17.6996
Charolais02	98.5	13.6206
Charolais03	98.44	11.5976
Charolais04	99.27	16.6222
Charolais05	98.06	17.5734
Charolais06	99.02	15.867
Charolais07	98.46	13.2356
Charolais08	98.51	11.0212
Charolais09	98.82	12.0357
Charolais10	99	13.9963
Charolais11	98.67	11.6212
Charolais12	99.05	13.4861
Charolais13	98.71	11.972
Charolais14	98.76	14.2841
Gelbvieh01	98.36	12.8488
Gelbvieh02	97	13.3239
Gelbvieh03	94.55	15.7239
Gelbvieh04	98.58	25.2608
Gelbvieh05	98.78	10.6556
Gelbvieh06	99.14	15.2826
Gelbvieh07	99.33	17.6654
Gelbvieh08	95.64	15.0172
Gelbvieh09	98	15.082
Gelbvieh10	99.08	18.9919
Gelbvieh11	98.56	12.3016
Gelbvieh12	98.86	13.3817
Gelbvieh13	99.04	15.4235
Gelbvieh14	97.61	14.734
Gelbvieh15	98.08	14.6289
Gelbvieh16	98.88	14.1892
Gelbvieh17	99.08	14.5357
Gelbvieh18	98.85	14.3704
Gelbvieh19	98.96	14.7843
Gelbvieh20	98.92	12.8567
Gelbvieh21	97.83	13.8409
Simmental01	98.93	14.9042
Simmental02	98.84	13.3289
Simmental03	97.34	13.7015
Simmental04	99.02	14.802
Simmental05	98.31	13.1614
Simmental06	98.91	14.3346
Simmental07	98.8	14.3925
Simmental08	99.19	15.1379
Simmental09	93.8	17.2526
Simmental10	98.78	15.4076
Simmental11	98.5	13.7356
Simmental12	98.27	13.9671
Simmental13	99.81	12.397
Simmental14	97.94	12.5112
Simmental15	98.77	12.9632
Simmental16	94.24	13.875
Simmental17	98.31	12.9983
Simmental18	97.02	13.4642
Simmental19	99.15	15.0251
Simmental20	98.76	14.5668
Simmental21	97.86	14.1455
Simmental22	93.83	13.4122
Simmental23	92.53	13.2976
Hanwoo01	99.44	14.3511
Hanwoo02	99.38	14.2417
Hanwoo03	99.34	15.0032
Hanwoo04	99.43	13.8894
Hanwoo05	99.46	15.0215
Hanwoo06	98.71	13.4936
Hanwoo07	99.45	13.746
Hanwoo08	99.49	12.4406
Hanwoo09	99.39	12.3588
Hanwoo10	99.48	12.8197
Hanwoo11	99.31	10.0311
Hanwoo12	99.32	8.6877
Hanwoo13	99.11	10.6771
Hanwoo14	99.44	13.3302
Hanwoo15	99.52	14.6294
Hanwoo16	98.68	12.0037
Hanwoo17	99.24	10.7623
Hanwoo18	99.45	12.6253
ShorthornZebu01	99.8	14.8634
ShorthornZebu02	99.8	13.9935
ShorthornZebu03	99.88	12.3247
ShorthornZebu04	99.87	13.2282
ShorthornZebu05	99.61	12.9978
ShorthornZebu06	99.82	13.7643
ShorthornZebu07	99.82	14.04
ShorthornZebu08	99.83	13.5348
ShorthornZebu09	99.82	14.33
ShorthornZebu10	99.8	14.5232
Ankole01	99.84	13.7094
Ankole02	99.86	14.1975
Ankole03	99.88	13.2792
Ankole04	99.68	13.3532
Ankole05	99.85	13.5945
Ankole06	91.09	7.7064
Ankole07	99.88	10.0276
Ankole08	99.91	9.0985
Ankole09	99.92	9.2333
Ankole10	99.91	9.5552
Ankole11	99.91	9.5341
Ankole12	99.9	9.566
Ankole13	99.86	8.7205
Ankole14	99.91	8.9854
Ankole15	99.9	8.2628
Ankole16	99.83	13.3866
Ankole17	99.87	12.9503
Ankole18	99.87	14.0408
Ankole19	99.77	13.5639
Ankole20	99.63	13.4496
Boran01	99.9	9.3174
Boran02	99.91	10.1432
Boran03	99.88	9.6559
Boran04	99.87	9.8436
Boran05	99.9	9.119
Boran06	99.9	9.2903
Boran07	99.91	9.2714
Boran08	99.89	9.0644
Boran09	99.89	9.3149
Boran10	98.07	10.4376
NDama01	99.89	8.576
NDama02	99.9	9.4318
NDama03	99.12	8.9132
NDama04	99.89	9.2924
NDama05	99.9	8.7616
NDama06	99.91	9.1217
NDama07	99.9	8.9145
NDama08	99.77	9.5623
NDama09	99.9	10.1194
NDama10	99.9	9.811
Bagaria1	99.85	34.89
Bagaria2	99.86	35.9
Bagaria3	99.78	37.21
Bagaria4	99.77	36.4
Bagaria5	99.82	32.66
Bagaria6	99.87	35.49
Bagaria7	99.81	35.13
Bagaria8	99.81	35.14
Bagaria9	99.57	32.27
Bagaria10	99.86	33.06
Semien1	99.59	32.82
Semien2	99.56	35.18
Semien3	99.84	36.65
Semien4	99.81	36.54
Semien5	99.83	36.81
Semien6	99.88	36.97
Semien7	99.6	38.73
Semien8	99.58	36.08
Semien9	99.57	37.25
Semien10	99.54	34.4
Bale1	99.84	38.13
Bale2	99.89	39.56
Bale3	99.89	37.78
Bale4	99.8	37.8
Bale5	99.87	32.85
Bale6	99.78	33.23
Bale7	99.86	33.9
Bale8	99.54	32.37
Bale9	99.85	36.47
Bale10	99.8	34.37

## Sheet: Distribution of SNPs
Information on the distribution of SNPs on chromosomes
Chromosome	Length（bp）	Variants（bp）	Proportion of variation(%)
chr1	158534110	4839599	0.0305272
chr2	136231102	4839599	0.0355249
chr3	121005158	4286660	0.0354254
chr4	120000601	4577742	0.0381477
chr5	120089316	4396395	0.0366094
chr6	117806340	4510730	0.0382894
chr7	110682743	3875163	0.0350114
chr8	113319770	4066069	0.0358814
chr9	105454467	3937371	0.0373372
chr10	103308737	3693951	0.0357564
chr11	106982474	3803794	0.0355553
chr12	87216183	3473028	0.0398209
chr13	83472345	2909118	0.0348513
chr14	82403003	2939517	0.0356724
chr15	85007780	3332761	0.0392054
chr16	81013979	2844500	0.0351112
chr17	73167244	2741912	0.0374746
chr18	65820629	2331563	0.035423
chr19	63449741	2228865	0.035128
chr20	71974595	2678141	0.0372095
chr21	69862954	2590083	0.0370738
chr22	60773035	2159324	0.035531
chr23	52498615	2159324	0.0411311
chr24	62317253	2393644	0.0384106
chr25	42350435	1576682	0.0372294
chr26	51992305	1984709	0.0381731
chr27	45612108	1867074	0.0409337
chr28	45940150	1805128	0.039293
chr29	51098607	2011779	0.0393705
Total	2489385779	90854225	0.0369348

## Sheet: Type
Type of base variation
	A	G	C	T
A	0	13006047	3639703	2904389
G	18438422	0	3584704	3996870
C	4020529	3590010	0	18398653
T	2950571	3643825	12924214	0
