# Supplementary material for: Global Whole-Genome Resequencing of Beef Cattle Reveals Characteristic Traits Related Genes in Pinan Cattle
Source: Animals (Basel). 2025 May 31;15(11):1626. doi: 10.3390/ani15111626 (PMC12153678; doi:10.3390/ani15111626)
Supplement: Supplementary file 1 [file animals-15-01626-s001.zip › Supplementary Materials/TableS3_Positive selected genes in Pinan cattle population.xlsx]

## Sheet: Sheet1
Candidate genes related to growth, reproduction and immunity in the Pinan cattle population
GO terms	Gene number	Gene
growth	19	CHST11、COBL、CPNE1、CYFIP1、DVL1、FGF10、GLI3、GNAS、HOXA11、HOXA5、HOXD13、KDM5B、KLF5、LGR6、NDN、SLC12A5、SMO、SSNA1、VCL
embryo development ending in birth or egg hatching	24	GNAS、HOXA6、NRARP、HOXA5、HOXA7、DVL1、HOXA2、HOXA9、EGLN1、SSBP3、KLHL12、POFUT1、HM13、ELL、EVX1、SEMA3C、CHST11、GLI3、N4BP2L2、COBL、SMO、SCEL、RCN1、EGLN1
reproductive structure development	13	DMRT1、DNAAF11、FGF10、GATA4、HOXA10、HOXA11、HOXA13、HOXA9、HOXD13、KDM5B、REN、TBC1D20、TP63
heart development	33	ASXL1、BMP2、CACNA1C、CCM2、CSRP3、DNAH11、DVL1、EGLN1、FKBP1A、FREM2、GATA4、GLI3、GREM1、GRK2、HOXA13、PARVA、POFUT1、PPP3CB、SEMA3C、SMO、TRIP11、GSK3A、MEGF8、 MTERF4、NSD2、ATF2、GNA11、LRP2、MAML1、MICAL2、SUFU、WNT16、ZFPM1
sensory organ development	24	CABP4、CACNA1C、CACNA1S、CDON、DVL1、FBN2、FGF10、FREM2、GLI3、HIPK2、HOXA13、HOXA2、KCNMA1、MIP、MYO7B、NFIA、NTF4、PTPRM、RCN1、SDK2、TBC1D20、TMEM135、TRIP11、TSPAN12
intermembrane lipid transfer	9	BLTP3B、C2CD2L、CPTP、GRAMD1B、PITPNM1、RHBDF2、 PLEKHA8、PRELID3B
developmental growth involved in morphogenesis	10	NDN、HOXD13、KDM5B、CPNE1、DVL1、SSNA1、COBL、FMN1、SLIT1、FGF10
positive regulation of production of molecular mediator of immune response	9	IL10、NSD2、KLK5、SGPL1、MAPKAPK2、NOD1、HPX、SLAMF1、TRIM67
