# Supplementary material for: Global Whole-Genome Resequencing of Beef Cattle Reveals Characteristic Traits Related Genes in Pinan Cattle
Source: Animals (Basel). 2025 May 31;15(11):1626. doi: 10.3390/ani15111626 (PMC12153678; doi:10.3390/ani15111626)
Supplement: Supplementary file 1 [file animals-15-01626-s001.zip › Supplementary Materials/TableS4_Effects of missense positively selected loci of proteins.xlsx]

## Sheet: Sheet1
Effects of missense positively selected loci on the physicochemical properties and functions of proteins
Gene or missense mutation	Molecular weight	PI	II	AI	GRAVY	SIFT level(score)
DMRT1	38065.1	6.1	73.83	53.21	-0.646	\
DMRT1 c.101G>C	38079.2	6.1	73.25	53.49	-0.64	tolerated(1)
DMRT1 c.634T>A	38016.1	6.1	73.41	53.21	-0.652	deleterious low confidence(0.01)
DMRT1 c.881C>G	38051.1	6.1	73.49	53.21	-0.646	deleterious low confidence(0.03)
FMN1	122769	5.24	57.27	73.87	-0.722	\
FMN1 c.58G>C	122827	5.28	57.11	73.87	-0.725	deleterious low confidence(0)
FMN1 c.745C>G	122769	5.24	57.02	73.78	-0.722	deleterious low confidence(0)
CPNE1	54862.2	5.11	38.13	82.31	-0.148	\
CPNE1 c.2T>C	54832.1	5.11	37.89	82.31	-0.153	deleterious low confidence(0)
PARVA	50591.1	5.8	52.68	90.4	-0.46	\
PARVA c.893T>A	50621.1	5.7	53.27	89.76	-0.477	deleterious low confidence(0)
LGR6	100498	7.74	51.48	105.24	0.162	\
LGR6 c.887C>G	100598	7.74	51.46	105.24	0.162	deleterious(0.01)
LGR6 c.571G>C	100524	7.74	51.68	105.13	0.159	tolerated(0.23)
NDN	36590.1	8.88	59.36	80.77	-0.414	\
NDN c.581T>A	36614.1	8.88	59.36	79.57	-0.435	deleterious(0)
PPP3CB	57475.5	5.72	45.66	80.99	-0.305	\
PPP3CB c.12G>C	57461.4	5.72	45.5	80.99	-0.305	deleterious low confidence(0)
TRIM67	78171.8	7.46	38.94	76.59	-0.295	\
TRIM67 c.30G>C	78254.9	7.47	38.79	76.59	-0.299	deleterious low confidence(0)
TRIM67 c.154G>C	78197.9	7.46	39.06	76.45	-0.299	deleterious low confidence(0.05)
Notes: pI, isoelectric point; II, instability index; AI, aliphatic index; GRAVY, grand average of hydropathicity; SIFT, sorting intolerant from tolerant.
